# Supplementary material for: Comparative Phytoprofiling of Achillea millefolium Morphotypes: Assessing Antioxidant Activity, Phenolic and Triterpenic Compounds Variation across Different Plant Parts
Source: Plants (Basel). 2024 Apr 8;13(7):1043. doi: 10.3390/plants13071043 (PMC11013869; doi:10.3390/plants13071043)
Supplement: Supplementary file 1 [file plants-13-01043-s001.zip]

Archive with 1 entries (1 files):
- plants-2916085-supplementary.pdf
